# Supplementary material for: The high-affinity transporter BnPHT1;4 is involved in phosphorus acquisition and mobilization for facilitating seed germination and early seedling growth of Brassica napus
Source: BMC Plant Biol. 2019 Apr 25;19:156. doi: 10.1186/s12870-019-1765-3 (PMC6482582; doi:10.1186/s12870-019-1765-3)
Supplement: Supplementary file 2 — Dataset S1. Dynamics of the relative pool sizes (%) of the total phosphorus (P) in the BnPHT1;4 overexpression transgenic seedlings of Brassica napus grown under 1 mM Pi. Dataset S2. Dynamics of the relative pool sizes (%) of the total phosphorus (P) in the BnPHT1;4 overexpression transgenic seedlings of Brassica napus grown without Pi. Dataset S3. Quantitative analysis of germination rates of the BnPHT1;4 overexpression transgenic seedlings of Brassica napus grown on 1/2 MS medium with 10, 50 and 100 μM abscisic acid (ABA). Dataset S4. Quantitative analysis of germination rates of the BnPHT1;4 overexpression transgenic seedlings of Brassica napus grown on 1/2 MS medium with 100 μM gibberellins (GA) or 10 mM paclobutrazol (PAC). (XLS 51 kb) [file 12870_2019_1765_MOESM2_ESM.xls]

## Sheet: Dataset S1
Dataset S1. Dynamics of the relative pool sizes (%) of the total phosphorus (P) in the BnPHT1;4 overexpression transgenic seedlings of Brassica napus grown under 1 mM Pi .
							Imbibed days
			1	2	3	5	7	9	11	13	15	20
	C	WT	91.17	90.73	90.33	85.43	79.14	58.27	38.67	19.66	12.58	8.82
	C	CK	89.35	90.11	89.98	84.15	81.44	59.96	39.80	17.56	15.51	8.77
	C	S10	90.86	90.89	91.07	81.73*	62.74**	43.74**	20.59**	10.21**	9.04*	8.76
Means	C	S11	91.76	92.71	89.62	81.32*	65.43**	46.52**	27.48**	10.16**	9.49*	9.20
	NC	WT	8.83	9.23	9.67	14.57	20.86	41.73	61.33	80.34	87.42	91.18
	NC	CK	10.65	9.89	10.02	15.85	18.56	40.04	60.20	80.44	87.48	91.23
	NC	S10	9.14	9.11	8.93	18.27*	37.26**	56.26**	78.41**	89.79**	90.96*	91.24
	NC	S11	8.24	7.29	9.38	18.68*	39.57**	56.08**	75.52**	89.84**	90.51*	90.80
							Imbibed days
			1	2	3	5	7	9	11	13	15	20
	C	WT	4.0587	3.8366	4.51655	4.27165	3.9572	5.8273	3.8674	1.31047	0.8384	0.587733
	C	CK	3.96753	4.00555	3.8988	4.20758	4.07196	5.09629	3.07955	1.17058	1.03421	0.514795
	C	S10	4.5428	5.5446	4.0537	5.1732	4.2741	4.8741	2.0589	0.680733	0.6028	0.584267
SD	C	S11	5.18823	4.93549	4.28093	6.13233	3.54273	4.65223	2.74761	1.07733	0.93294	0.61348
	NC	WT	4.0587	3.8366	4.51655	4.27165	3.9572	5.8273	3.8674	1.31047	0.8384	0.587733
	NC	CK	3.96753	4.00555	3.8988	4.20758	4.07196	5.09629	3.07955	1.17058	1.03421	0.514795
	NC	S10	4.5428	5.5446	4.0537	5.1732	4.2741	4.8741	2.0589	0.680733	0.6028	0.584267
	NC	S11	5.18823	4.93549	4.28093	6.13233	3.54273	4.65223	2.74761	1.07733	0.93294	0.61348
Significance of difference was analyzed by One way ANOVA (*p＜0.05, **p＜0.01)
WT, wild type; CK, transgenic null line; S10 and S11, independent BnPHT1;4 overexpression transgenic lines;
C,cotyledons; NC, roots plus leaves and hypocotyls.

## Sheet: Dataset S2
Dataset S2. Dynamics of the relative pool sizes (%) of the total phosphorus (P) in the BnPHT1;4 overexpression transgenic seedlings of Brassica napus grown without Pi.
							Imbibed days
			1	2	3	5	7	9	11	13	15	20
	C	WT	92.17	92.55	91.23	76.46	62.44	45.98	20.51	11.67	9.15	8.72
	C	CK	90.37	91.91	90.88	75.32	64.26	47.31	21.4	13.71	9.11	8.68
	C	S10	89.86	92.71	91.98	58.15**	43.37**	33.02**	15.54*	9.9	9.1	8.67
Means	C	S11	90.76	91.56	90.51	62.78**	42.4**	31.12**	20.74	9.86	9.56	9.1
	NC	WT	7.83	7.45	8.77	23.54	37.56	54.02	79.49	88.33	90.85	91.28
	NC	CK	9.63	8.09	9.12	24.68	35.74	52.69	78.6	86.29	90.89	91.32
	NC	S10	10.14	7.29	8.02	41.85**	56.63**	66.98**	84.46*	90.1	90.9	91.33
	NC	S11	9.24	8.44	9.49	37.22**	57.6**	68.88**	79.26	90.14	90.44	90.9
							Imbibed days
			1	2	3	5	7	9	11	13	15	20
	C	WT	4.00855	4.62733	4.86172	3.82313	3.12223	4.59774	2.05138	0.778267	0.610332	0.381268
	C	CK	4.51838	3.89566	4.54379	3.76578	3.21278	4.73107	2.13987	0.914067	0.80728	0.578362
	C	S10	4.49283	4.63549	3.79924	5.81501	4.33695	3.30245	1.55447	0.660311	0.406732	0.47784
SD	C	S11	3.93776	4.5782	4.22574	6.27844	4.23976	3.11243	2.07444	0.75701	0.637068	0.606732
	NC	WT	4.00855	4.62733	4.86172	3.82313	3.12223	4.59774	2.05138	0.778267	0.610332	0.381268
	NC	CK	4.51838	3.89566	4.54379	3.76578	3.21278	4.73107	2.13987	0.914067	0.80728	0.578362
	NC	S10	4.49283	4.63549	3.79924	5.81501	4.33695	3.30245	1.55447	0.660311	0.406732	0.47784
	NC	S11	3.93776	4.5782	4.22574	6.27844	4.23976	3.11243	2.07444	0.75701	0.637068	0.606732
Significance of difference was analyzed by One way ANOVA (*p＜0.05, **p＜0.01)
KCl was used to replace KH2PO4 in the medium for the equivalent amount of potassium.
WT, wild type; CK, transgenic null line; S10 and S11, independent BnPHT1;4 overexpression transgenic lines;
C,cotyledons; NC, roots plus leaves and hypocotyls.

## Sheet: Dataset S3
	Dataset S3. Quantitative analysis of germination rates of the BnPHT1;4 overexpression transgenic seedlings of Brassica napus grown on 1/2 MS medium with 10, 50 and 100 μM abscisic acid (ABA).
			WT（MoCK）	CK(MoCK)	S10(MoCK)	S11(MoCK)	WT（5uMABA）	CK（5uMABA）	S10（5uMABA）	S11（5uMABA）	WT（50uMABA）	CK（50uMABA）	S10（50uMABA）	S11（50uMABA）	WT（100uMABA）	CK（100uMABA）	S10（100uMABA）	S11（100uMABA）
		12	24.2	22.2	43	45.4	18.2	17.4	24.2	22	7	6.2	6.8	7	3.8	3.4	2.2	2
		24	41	40.4	75	71.8	21	16.2	25.2	23.4	14	12.2	13.6	15	8.2	8.4	7	9.6
		36	52.4	54	97.2	95.4	32.6	30	39	39.6	27.4	29.2	28.2	26.8	21.2	19.4	20.2	18.4
		48	81	83	100	100	57	58.4	64	63	41	39	40	42.6	26	28	27.4	28.6
Means	Duration of seed germination (hours)	60	98	95.4	100	100	79.2	76.8	80.8	81	51.2	53.6	52.2	55	38.4	36.6	35.6	36
		72	100	100	100	100	87	90	92.4	93.6	71	69.2	75.4	76.4	43	43	41	41
		84	100	100	100	100	96.4	96	100	100	88.6	86	92	91.2	79	78.2	80.6	76.4
		96	100	100	100	100	100	100	100	100	95.8	94.2	99.4	99.4	85.6	82.4	83.2	84.2
		108	100	100	100	100	100	100	100	100	100	100	100	100	94.6	93	92.2	92.8
		120	100	100	100	100	100	100	100	100	100	100	100	100	100	100	100	100
			WT（MoCK）	CK(MoCK)	S10(MoCK)	S11(MoCK)	WT（5uMABA）	CK（5uMABA）	S10（5uMABA）	S11（5uMABA）	WT（50uMABA）	CK（50uMABA）	S10（50uMABA）	S11（50uMABA）	WT（100uMABA）	CK（100uMABA）	S10（100uMABA）	S11（100uMABA）
		12	2.42173	2.21436	4.23425	4.43119	1.77248	1.67401	2.3633	2.16636	0.689297	0.590826	0.590826	0.689297	0.295413	0.295413	0.196942	0.196942
		24	4.14511	4.75412	4.43119	4.03731	1.18165	1.77248	1.28012	1.08318	1.37859	1.18165	1.28012	1.47707	0.787768	0.886239	0.689297	0.886239
		36	5.27138	5.41088	1.28012	1.08318	0	0	0	0	2.65872	2.85566	2.75719	2.56025	2.06789	1.87095	1.96942	1.77248
		48	1.21971	1.51127	0	0	0	0	0	0	4.03731	3.84037	3.93884	4.13578	2.56025	2.75719	2.65872	2.75719
SD	Duration of seed germination (hours)	60	0	0	0	0	0	0	0	0	5.02202	5.21896	5.12049	5.4159	3.7419	3.54496	3.44649	3.54496
		72	0	0	0	0	0	0	0	0	3.15107	3.84037	3.93884	2.95413	4.23425	4.23425	4.03731	4.03731
		84	0	0	0	0	0	0	0	0	0	0	0.196942	0.098471	2.85566	2.75719	3.0526	2.70795
		96	0	0	0	0	0	0	0	0	0	0	0	0	0.787768	0.689297	0.67945	0.827156
		108	0	0	0	0	0	0	0	0	0	0	0	0	0	0	0	0
		120	0	0	0	0	0	0	0	0	0	0	0	0	0	0	0	0
	WT, wild type; CK, transgenic null line; S10 and S11, independent BnPHT1;4 overexpression transgenic lines;

## Sheet: Dataset S4
	Dataset S4. Quantitative analysis of germination rates of the BnPHT1;4 overexpression transgenic seedlings of Brassica napus grown on 1/2 MS medium with 100 μM gibberellins (GA) or 10 mM paclobutrazol (PAC).
			WT（MoCK）	CK(MoCK)	S10(MoCK)	S11(MoCK)	WT（GA）	CK（GA）	S10（GA）	S11（GA）	WT（PAC）	CK（PAC）	S10（PAC）	S11（PAC）
		12	24.8	22.6	43	45.8	48.2	52.4	51.8	49.6	13.4	12.2	14.2	13
		24	51.2	40	75.4	71	89.4	90.2	91	88.2	21	22.6	22.6	20.2
		36	52	54.4	97.2	95.6	100	100	100	100	31.6	33.2	28.2	30.4
Means	Duration of seed germination (hours)	48	81.2	83.2	100	100	100	100	100	100	1.4	41	39.2	40.8
		60	98.4	95.6	100	100	100	100	100	100	52.2	51.8	54.8	49.8
		72	100	100	100	100	100	100	100	100	81	84.2	79	82.4
		84	100	100	100	100	100	100	100	100	97.8	95.4	96.4	95.6
		96	100	100	100	100	100	100	100	100	100	100	100	100
			WT（MoCK）	CK(MoCK)	S10(MoCK)	S11(MoCK)	WT（GA）	CK（GA）	S10（GA）	S11（GA）	WT（PAC）	CK（PAC）	S10（PAC）	S11（PAC）
		12	2.37148	2.17386	4.2489	4.44653	4.74296	5.13821	5.0394	4.84177	1.28455	1.18574	1.38336	1.28455
		24	4.05128	3.95247	4.44653	4.05128	1.18574	1.77861	1.28455	1.08693	2.07505	2.17386	2.17386	1.97623
		36	5.13821	5.33583	1.28455	1.08693	0	0	0	0	3.06316	3.26079	2.76673	2.96435
SD	Duration of seed germination (hours)	48	0.988117	1.48218	0	0	0	0	0	0	4.05128	4.05128	3.85366	3.95247
		60	0	0	0	0	0	0	0	0	5.13821	5.0394	5.33583	4.94059
		72	0	0	0	0	0	0	0	0	3.16197	3.85366	3.95247	2.96435
		84	0	0	0	0	0	0	0	0	0	0	0.197623	0.0988117
		96	0	0	0	0	0	0	0	0	0	0	0	0
	WT, wild type; CK, transgenic null line; S10 and S11, independent BnPHT1;4 overexpression transgenic lines;
